# Supplementary material for: Myxoid Lipoblastoma with New Fusion Transcript CHCHD7::PLAG1 in an 18-Month-Old Girl Diagnosed by Target RNA Sequencing: A Case Report
Source: Int J Mol Sci. 2026 May 12;27(10):4312. doi: 10.3390/ijms27104312 (PMC13207982; doi:10.3390/ijms27104312)
Supplement: Supplementary file 1 [file ijms-27-04312-s001.zip]

Archive with 1 entries (1 files):
- ijms-4306143-supplementary.pdf
